# Supplementary material for: Elevation of Intact and Proteolytic Fragments of Acute Phase Proteins Constitutes the Earliest Systemic Antiviral Response in HIV-1 Infection
Source: PLoS Pathog. 2010 May 6;6(5):e1000893. doi: 10.1371/journal.ppat.1000893 (PMC2865525; doi:10.1371/journal.ppat.1000893)
Supplement: Table S1 — Elevated proteins present in AHI plasma prior or during viremia identified by mass spectrometry (0.03 MB XLS) [file ppat.1000893.s004.xls]

## Sheet: Sheet1
	Table 1: Elevated proteins present in AHI plasma prior or during viremia identified by mass spectrometry
	Protein Name		Accession Nra	Mascot Scoreb	Seq. Cov.	Nr. of MS/MS	Observed in	Elevated during AHI
					[%]	queries	obs / total c	before e	during viremia e
	Acute Phase Proteins
		Serum amyloid protein A (SAA)d	P02735	233	16	4	5/7	+	+
		Ceruloplasmin	P00450	100	3	3	7/7	+	+
		Alpha1 antitrypsin	P01009	99	10	5	7/7	+	+
		VIRIP peptide	P01009	42	100	2	2/7	-	+
	Complement Related Proteins
		Complement C3	P01024	995	5	22	7/7	+	+
		Complement C4a/C4b	P0C0L4/P0C0L5	460	2	7	5/7	+	+
		C1q	P02747	43	6	1	2/7	N.A.f
		C3/C5 convertase	P00751	166	3	5	2/7	N.A.
		Complement C1s subcomponent	P09871	87	5	3	1/7	N.A.
		Clusterin	P10909	46	4	3	4/7	N.A.
	Apolipoproteins
		Apo AI	P02647	1529	56	44	7/7	+	+
		Apo AII	P02652	224	46	10	6/7	-	+
		Apo AIV	P06727	302	23	12	7/7	+	+
		Apo B-100	P04114	99	2	9	5/7	N.A.
		Apo CII	P02655	333	41	6	3/7	+	-
		Apo CIII	P02656	64	37	2	6/7	N.A.
		Apo E	P02649	513	17	16	7/7	+	+
		Apo F	Q13790	154	11	3	2/7	N.A.
		Apo L1	O14791	152	6	3	4/7	N.A.
	Protease Inhibitors
		a2-antiplasmin	P08697	101	3	5	4/7	N.A.
		C1 inhibitor	P05155	622	13	7	4/7	N.A.
		Inter-a-trypsin inhibitor H1	P19827	46	5	4	2/7	N.A.
		Inter-a-trypsin inhibitor H2	P19823	289	10	8	4/7	N.A.
	Others
		C-SAA	P35542	93	16	3	1/7	N.A.
		a2-HS-glycoprotein	P02765	60	11	2	2/7	N.A.
		Serum paraoxonase 1	P27169	194	14	3	3/7	N.A.
		Transthyretin	P02766	197	49	11	6/7	N.A.
		Platelet basic protein	P02775	124	10	2	2/7	N.A.
	Coagulation factors
		Fibrinogen alpha	P02671	519	15	27	7/7	+	-
		Fibrinogen beta	P02675	214	3	4	6/7	N.A.
		Kininogen-1	P01042	150	2	2	5/7	N.A.
		Coagulation factor X	P00742	74	2	1	1/7	N.A.
		Autoprothrombin IIA	P04070	72	2	1	4/7	N.A.
		Prothrombin	P00734	69	4	4	1/7	N.A.
	a SwissProt database accession numbers
	b Mascot protein scores obtained in the sample containing the most abundant material
	c Study conducted with the following US Plasma donor samples: 63229, 64012, 64122, 9012, 9016, 9018, 9034
	d Protein levels in plasma verified by immunoblotting and ELISA
	e Semi-quantitative information obtained by MALDI-TOF or LC-MS/MS using intensities of selected peptide precursor ions as described in the Materials and Methods section (- no change, + increased)
	f N.A. : not addressed
